# Supplementary material for: Tumor metabolism and associated serum metabolites define prognostic subtypes of Asian hepatocellular carcinoma
Source: Sci Rep. 2021 Jun 8;11:12097. doi: 10.1038/s41598-021-91560-1 (PMC8187378; doi:10.1038/s41598-021-91560-1)
Supplement: Supplementary file 1 — Supplementary Information 1. [file 41598_2021_91560_MOESM1_ESM.xlsx]

## Sheet: SupplTable 1 Tissue_Gen_Met_cor
Supplementary Table S1 Correlation coefficients between 78 tissue metabolites and 491 tissue metabolic genes. There are 18 duplicate probsets out of 505 probesets from four genes (SLC39A7 [six probesets], CYP8B1 [two probesets], HSD17B8 [six probesets], and UGT2B10 [four probesets]).
	ESCO2	DCXR	PKLR	SLC10A1	UBE2C	WNK3	ATIC	PC	EPHX1	NAGS	SORD	CDKN3	PDK4	GYS2	GPD1L	ACADSB	NADK2	GAMT	BHMT	SLCO2B1	PGK1	ALDH4A1	CBX1	SLC38A3	ECHS1	PCK2	HYAL1	QDPR	GATM	SLC16A2	CTSO	PFKM	METTL20	UBE2Q2	DGKH	CDK1	RDH5	PEMT	UPB1	PTPN18	GRHPR	GANC	ABCC5	CYP3A4	BCO2	BLM	ENTPD5	CHFR	ADHFE1
2'-deoxyguanosine	0.23596	-0.429301	-0.444307	-0.450023	0.508384	-0.412153	0.264948	-0.285519	-0.564126	-0.4041	-0.36953	0.307929	-0.387586	-0.486844	0.245073	-0.352182	-0.282212	-0.317486	-0.444357	-0.386567	0.209363	-0.401287	0.406667	-0.353956	-0.399582	-0.535871	-0.436511	-0.537787	-0.346456	-0.283016	-0.351188	0.283036	-0.345079	0.33054	0.460176	0.486551	-0.259461	-0.421643	-0.502844	-0.379304	-0.592286	-0.342388	0.318226	-0.280887	-0.219012	0.51245	-0.367287	0.356153	-0.571272
2'-deoxyinosine	0.242741	-0.4711	-0.407479	-0.551957	0.488205	-0.466145	0.238728	-0.211249	-0.441921	-0.371942	-0.301931	0.371276	-0.297507	-0.593858	0.19895	-0.374835	-0.1792	-0.150134	-0.634171	-0.4162	0.217554	-0.300085	0.455648	-0.372149	-0.467766	-0.564909	-0.400531	-0.369213	-0.342445	-0.42832	-0.439797	0.34556	-0.321427	0.323403	0.489168	0.483436	-0.207296	-0.467536	-0.431001	-0.501529	-0.648263	-0.404849	0.346965	-0.238203	-0.487462	0.540281	-0.312366	0.520432	-0.47751
2-hydroxyglutarate	0.083591	-0.354495	-0.367248	-0.400631	0.111006	-0.366294	0.301557	-0.124542	-0.321203	-0.315315	-0.262146	0.0367834	-0.309338	-0.345528	0.173619	-0.298943	-0.238241	-0.126355	-0.505058	-0.392249	0.18936	-0.210519	0.0901321	-0.37162	-0.268716	-0.396577	-0.243224	-0.0228686	-0.509899	-0.26858	0.0134573	0.398788	-0.119241	0.269592	0.148923	0.186121	-0.186978	-0.4068	-0.389798	-0.172661	-0.178449	-0.0929387	0.424992	-0.131081	-0.233739	0.186686	-0.49408	0.259691	-0.178591
2-palmitoleoylglycerophosphocholine*	-0.109504	-0.322251	-0.192683	-0.456237	0.032772	-0.413206	0.269355	-0.0472292	-0.341386	-0.317214	-0.224101	0.014775	-0.207383	-0.306777	-0.085153	-0.0798547	0.0579131	-0.244334	-0.263174	-0.27024	-0.146893	-0.00506172	0.0283854	-0.125374	-0.295127	-0.411325	-0.297389	0.00321492	-0.174745	-0.154588	-0.0948807	0.00440126	-0.199576	0.135305	0.344251	0.103988	-0.267631	-0.297715	-0.117921	-0.331448	-0.163502	-0.276532	0.212382	-0.00540436	-0.0406554	0.223013	-0.303234	0.199193	-0.216789
3-methylglutarylcarnitine (1)	-0.336854	0.341003	0.4631	0.502869	-0.415218	0.329973	-0.373176	0.333292	0.414527	0.293457	0.331237	-0.266792	0.340154	0.526807	-0.322597	0.509131	0.526721	0.39658	0.438233	0.339595	-0.457131	0.34006	-0.408674	0.597882	0.44274	0.446746	0.361952	0.280711	0.44651	0.357409	0.243151	-0.44881	0.300714	-0.387442	-0.091291	-0.467449	0.33592	0.512063	0.537126	0.402459	0.292636	0.294441	-0.299394	0.455434	0.323402	-0.256567	0.453824	-0.337934	0.458066
3-methylglutarylcarnitine (2)	-0.498774	0.580497	0.336235	0.603416	-0.539714	0.474148	-0.496307	0.60934	0.460066	0.581151	0.547962	-0.414267	0.441265	0.546777	-0.306168	0.48631	0.546774	0.398411	0.622539	0.435502	-0.326134	0.563716	-0.50231	0.571558	0.455708	0.588614	0.519563	0.641248	0.516019	0.488106	0.383293	-0.449378	0.415019	-0.526783	-0.446068	-0.574875	0.440054	0.484162	0.409002	0.505413	0.541121	0.420618	-0.385126	0.510489	0.334242	-0.481529	0.42658	-0.397942	0.626444
3-ureidopropionate	0.155998	-0.309506	-0.525332	-0.549444	0.366073	-0.413186	0.326932	-0.0596078	-0.418229	-0.438242	-0.139827	0.278042	-0.269084	-0.415565	0.226207	-0.162007	-0.0922538	-0.402077	-0.213077	-0.311834	0.238351	-0.183061	0.285172	-0.292877	-0.478532	-0.528295	-0.272674	-0.181105	-0.101712	-0.11181	-0.266898	0.186096	-0.329254	0.380616	0.246762	0.351928	-0.330986	-0.400502	-0.515971	-0.466371	-0.391566	-0.199396	0.237493	-0.119493	-0.190961	0.340965	-0.391165	0.119523	-0.232001
4-androsten-3beta,17beta-diol monosulfate (1)	-0.269988	0.473044	0.201837	0.447474	-0.29301	0.361331	-0.257425	0.299311	0.427679	0.537773	0.327115	-0.260655	0.340955	0.383197	-0.247111	0.281393	0.30496	0.176428	0.354479	0.309674	-0.114353	0.286647	-0.0925432	0.248811	0.29754	0.412798	0.209948	0.175863	0.347539	0.267383	0.328838	-0.271822	0.167079	-0.23273	-0.335652	-0.351603	0.265259	0.237179	0.264294	0.305763	0.281206	0.323484	-0.223	0.26741	0.139314	-0.373767	0.567522	-0.478279	0.423106
5,6-dihydrothymine	0.408337	-0.514802	-0.365243	-0.601239	0.578547	-0.435269	0.463755	-0.390959	-0.451496	-0.520265	-0.360793	0.540782	-0.498966	-0.630521	0.279828	-0.379474	-0.304551	-0.420597	-0.468736	-0.493933	0.204157	-0.371422	0.571774	-0.406013	-0.483214	-0.560215	-0.399511	-0.402693	-0.301298	-0.41158	-0.470074	0.372449	-0.408232	0.437434	0.487058	0.669503	-0.403716	-0.414601	-0.461142	-0.401329	-0.662205	-0.427774	0.540766	-0.531927	-0.476039	0.687563	-0.400007	0.416798	-0.504648
5,6-dihydrouracil	0.17796	-0.484601	-0.230238	-0.416052	0.498382	-0.437885	0.205035	-0.236304	-0.349578	-0.412283	-0.444214	0.355021	-0.538986	-0.541598	0.285004	-0.212561	-0.398689	-0.183378	-0.345061	-0.469336	0.168159	-0.236612	0.332138	-0.286293	-0.397896	-0.449542	-0.463269	-0.502898	-0.208052	-0.419133	-0.458597	0.2758	-0.502623	0.291733	0.36457	0.511937	-0.442918	-0.315698	-0.240057	-0.30408	-0.573023	-0.421944	0.298489	-0.387252	-0.250918	0.555073	-0.204941	0.305983	-0.454722
5-dodecenoate (12:1n7)	0.198179	-0.245793	-0.186831	-0.364537	0.353952	-0.278438	0.344049	0.121157	-0.156796	-0.403307	-0.054627	0.404348	-0.291612	-0.396294	0.259572	-0.125105	-0.0925829	0.0749993	-0.357882	-0.108594	0.242589	-0.0253538	0.111781	-0.114754	-0.288418	-0.328079	-0.0728919	-0.254163	-0.193918	-0.274615	-0.39283	0.19693	-0.579713	0.209146	0.212292	0.449252	-0.325642	-0.167999	-0.195169	-0.380917	-0.356985	-0.313162	0.37339	-0.175041	-0.367598	0.386256	-0.293622	0.329725	-0.184758
7-methylguanine	0.403517	-0.574824	-0.17389	-0.427605	0.592609	-0.360385	0.357796	-0.408023	-0.357043	-0.478814	-0.512468	0.580166	-0.555641	-0.663709	0.284834	-0.3499	-0.508504	-0.178103	-0.645421	-0.526489	0.354745	-0.317419	0.523985	-0.305454	-0.43386	-0.485764	-0.375305	-0.529301	-0.362701	-0.454823	-0.529544	0.310142	-0.450576	0.429601	0.434936	0.595239	-0.514749	-0.42504	-0.302623	-0.407753	-0.618214	-0.387524	0.420225	-0.62464	-0.504484	0.67924	-0.376704	0.453252	-0.520304
alpha-hydroxyisovaleroyl carnitine*	-0.22886	0.498432	0.310998	0.554077	-0.582431	0.343068	-0.374348	0.208202	0.531569	0.404452	0.353687	-0.290957	0.415201	0.524705	-0.175854	0.275891	0.310321	0.257281	0.424544	0.375539	-0.176864	0.36429	-0.261967	0.275563	0.549601	0.490248	0.45466	0.290384	0.420864	0.49061	0.424279	-0.233353	0.360826	-0.312698	-0.310282	-0.512727	0.361444	0.322769	0.478522	0.515211	0.467389	0.431763	-0.0591109	0.458605	0.459553	-0.449097	0.505379	-0.43134	0.532159
arginine	0.239391	-0.433375	-0.530788	-0.486199	0.335897	-0.363321	0.22259	-0.225779	-0.509829	-0.45089	-0.221604	0.0997113	-0.28187	-0.439622	0.195916	-0.56067	-0.273777	-0.204772	-0.506224	-0.263237	0.142699	-0.459793	0.285061	-0.519064	-0.363584	-0.56515	-0.445001	-0.291846	-0.528165	-0.246896	-0.11134	0.356378	-0.294547	0.333337	0.380796	0.38549	-0.203639	-0.454736	-0.501032	-0.320949	-0.463164	-0.236419	0.347534	-0.205183	-0.251468	0.342112	-0.440908	0.464962	-0.502153
aspartate	0.0715104	-0.397154	0.0086978	-0.310875	0.387999	-0.424415	-0.0018847	-0.290411	-0.465034	-0.279332	-0.45421	0.16076	-0.439545	-0.244527	0.10267	-0.195434	-0.245432	-0.14805	-0.3128	-0.39864	-0.0506338	-0.150302	0.326945	-0.167688	-0.15175	-0.312896	-0.292051	-0.357191	-0.292039	-0.21975	-0.403948	0.146361	-0.147049	0.0980287	0.331961	0.288698	-0.223191	-0.0684428	-0.122185	-0.200018	-0.356852	-0.304691	0.122507	-0.245283	-0.0155046	0.387525	-0.388549	0.436488	-0.451405
citrate	0.179427	-0.396284	-0.420155	-0.440353	0.495195	-0.3433	0.276687	-0.328789	-0.511496	-0.380401	-0.396384	0.194802	-0.24587	-0.358974	0.15398	-0.275829	-0.298025	-0.389836	-0.324139	-0.285569	0.0182562	-0.472055	0.333716	-0.301125	-0.470529	-0.480865	-0.480261	-0.457684	-0.411072	-0.298496	-0.287661	0.245089	-0.242429	0.201762	0.370553	0.379168	-0.265792	-0.209855	-0.408573	-0.205072	-0.449602	-0.268199	0.170953	-0.304054	-0.213579	0.343004	-0.451488	0.288307	-0.449564
docosadienoate (22:2n6)	0.489123	-0.459499	-0.261738	-0.360821	0.607945	-0.314732	0.234735	-0.267101	-0.311117	-0.367326	-0.358024	0.533601	-0.419458	-0.589285	0.30312	-0.418863	-0.521008	-0.0227039	-0.631344	-0.353592	0.407902	-0.327504	0.467334	-0.387562	-0.396312	-0.404302	-0.266566	-0.544791	-0.392355	-0.419801	-0.445698	0.410593	-0.562968	0.361046	0.381858	0.609589	-0.378907	-0.31419	-0.249787	-0.413338	-0.56583	-0.351133	0.373876	-0.502558	-0.53483	0.657149	-0.311013	0.62539	-0.519988
eicosenoate (20:1n9 or 11)	0.430686	-0.448984	-0.301726	-0.326506	0.497061	-0.278753	0.209703	-0.175155	-0.280944	-0.338213	-0.307403	0.469799	-0.377093	-0.574338	0.331143	-0.395591	-0.482424	0.0745229	-0.624736	-0.269525	0.399796	-0.320994	0.370401	-0.395782	-0.358422	-0.411346	-0.263361	-0.451706	-0.449902	-0.368114	-0.352997	0.445035	-0.580817	0.33366	0.325323	0.554597	-0.373593	-0.318312	-0.238153	-0.325323	-0.506798	-0.304143	0.482301	-0.394077	-0.474757	0.564285	-0.323286	0.588537	-0.443439
erucate (22:1n9)	0.402558	-0.489981	-0.335807	-0.36424	0.556385	-0.317484	0.312026	-0.224293	-0.341327	-0.415542	-0.371161	0.451254	-0.476279	-0.555619	0.358314	-0.427566	-0.515708	-0.0599319	-0.546339	-0.269925	0.426798	-0.372053	0.335749	-0.450568	-0.387003	-0.432626	-0.364452	-0.544445	-0.455009	-0.394868	-0.388447	0.471261	-0.560175	0.326565	0.317466	0.607102	-0.418947	-0.263769	-0.268773	-0.269466	-0.525812	-0.358384	0.428523	-0.455831	-0.440724	0.566555	-0.335383	0.630473	-0.547861
fumarate	-0.505899	0.359212	0.29224	0.370369	-0.479574	0.192314	-0.546402	0.285783	0.296161	0.312116	0.251651	-0.444217	0.398911	0.454974	-0.31856	0.388799	0.359935	0.371481	0.337982	0.400528	-0.433526	0.368832	-0.346233	0.434121	0.363558	0.344233	0.291851	0.34691	0.354115	0.365636	0.248119	-0.362105	0.375326	-0.468045	-0.282602	-0.586448	0.336257	0.380818	0.387062	0.326443	0.419526	0.309881	-0.403725	0.510094	0.487851	-0.467175	0.245485	-0.244947	0.406465
gamma-glutamylmethionine	0.0476604	-0.528303	-0.250824	-0.480021	0.329715	-0.419876	0.273927	-0.204205	-0.424302	-0.403035	-0.344463	0.184269	-0.302531	-0.501755	0.0146829	-0.190722	-0.290826	-0.119717	-0.412283	-0.273389	0.0573645	-0.266948	0.269675	-0.256405	-0.42659	-0.481297	-0.438139	-0.255679	-0.392131	-0.371089	-0.191023	0.232796	-0.387506	0.36224	0.384197	0.281185	-0.316396	-0.295356	-0.213447	-0.432257	-0.352556	-0.319874	0.237014	-0.357873	-0.37971	0.426381	-0.399695	0.438839	-0.445297
glucose	-0.275125	0.549239	0.47147	0.59172	-0.604309	0.434546	-0.559297	0.298601	0.626274	0.479693	0.459875	-0.29669	0.551786	0.619065	-0.342638	0.465847	0.503001	0.325248	0.600917	0.522262	-0.383353	0.489395	-0.366521	0.501895	0.593295	0.596145	0.520395	0.491379	0.695304	0.500023	0.345157	-0.491967	0.411853	-0.531903	-0.33748	-0.55696	0.380257	0.485684	0.628227	0.509352	0.479835	0.405217	-0.416031	0.496854	0.451753	-0.536152	0.577743	-0.374377	0.590351
glucuronate	-0.49163	0.54521	0.209236	0.386616	-0.390142	0.354914	-0.385284	0.610824	0.410435	0.336593	0.533824	-0.507285	0.372196	0.451396	-0.258798	0.38807	0.419522	0.39892	0.518541	0.616669	-0.324391	0.306731	-0.347758	0.295692	0.401269	0.353491	0.312462	0.374787	0.341802	0.482657	0.334413	-0.297807	0.227898	-0.460528	-0.414476	-0.406413	0.386811	0.424284	0.358617	0.387954	0.482006	0.374595	-0.256262	0.583574	0.4091	-0.444479	0.329109	-0.356692	0.412762
glutamate	0.0924091	-0.565554	-0.196402	-0.500136	0.391589	-0.443433	0.3652	-0.219473	-0.376952	-0.413227	-0.441534	0.246102	-0.422178	-0.451119	-0.0663629	-0.139725	-0.213338	-0.152938	-0.460779	-0.414771	-0.0585279	-0.306437	0.271136	-0.154615	-0.443992	-0.483247	-0.513992	-0.288438	-0.331068	-0.370148	-0.213079	0.0587368	-0.238508	0.418087	0.443498	0.325645	-0.229394	-0.319116	-0.190067	-0.405441	-0.434688	-0.362784	0.249761	-0.350371	-0.41658	0.555216	-0.232857	0.258247	-0.37635
glutarylcarnitine (C5)	-0.435061	0.452501	0.225732	0.456776	-0.650056	0.323454	-0.494214	0.480215	0.447384	0.600796	0.46788	-0.442052	0.450841	0.522413	-0.350303	0.513344	0.601702	0.453646	0.477716	0.335945	-0.292569	0.545076	-0.447652	0.476814	0.289881	0.49098	0.500023	0.593101	0.312595	0.394155	0.355204	-0.373048	0.356087	-0.52716	-0.433508	-0.678056	0.457771	0.464353	0.458881	0.350012	0.490743	0.30059	-0.321182	0.5649	0.300005	-0.540149	0.32787	-0.368141	0.68099
glycerol 3-phosphate (G3P)	-0.430384	0.514699	0.085891	0.491014	-0.553089	0.347514	-0.426807	0.407059	0.326601	0.374607	0.457245	-0.584787	0.472349	0.630394	-0.183913	0.309312	0.392528	0.26722	0.546801	0.517241	-0.267592	0.268834	-0.548355	0.268807	0.428968	0.410348	0.358835	0.431643	0.288838	0.510089	0.515328	-0.223824	0.342126	-0.368608	-0.33565	-0.571158	0.439166	0.397448	0.322158	0.363146	0.550706	0.42957	-0.323126	0.666557	0.578847	-0.523778	0.262992	-0.372416	0.439139
glycerophosphorylcholine (GPC)	-0.188463	0.431298	0.416291	0.451284	-0.497583	0.202284	-0.371808	0.0863636	0.402812	0.301476	0.238021	-0.279308	0.418863	0.486081	-0.152346	0.0824301	0.171055	0.105683	0.363505	0.248287	-0.0675257	0.375794	-0.227018	0.13191	0.39837	0.431946	0.491115	0.268865	0.403843	0.312697	0.120485	-0.105521	0.340276	-0.355398	-0.305717	-0.490299	0.330183	0.182617	0.377726	0.240044	0.371859	0.261042	-0.163671	0.395901	0.456384	-0.511938	0.35696	-0.329796	0.399141
glycochenodeoxycholate	-0.280378	0.622021	0.317441	0.712111	-0.516266	0.565769	-0.464422	0.505222	0.572992	0.452572	0.544052	-0.39356	0.551255	0.607312	-0.23035	0.460779	0.49693	0.537488	0.593818	0.579103	-0.240653	0.409114	-0.344552	0.489399	0.54522	0.559792	0.46968	0.338977	0.415323	0.595237	0.473312	-0.369949	0.338103	-0.53167	-0.523433	-0.495425	0.466359	0.424155	0.502158	0.455375	0.503939	0.563593	-0.250157	0.581115	0.364699	-0.559794	0.464086	-0.442804	0.579751
glycocholate	-0.156002	0.571245	0.330117	0.682364	-0.450792	0.578055	-0.41347	0.396461	0.525697	0.388029	0.4983	-0.291341	0.380871	0.55254	-0.195824	0.423853	0.350611	0.493306	0.500647	0.540696	-0.181532	0.353359	-0.290842	0.451951	0.609499	0.528772	0.531284	0.232778	0.389269	0.544215	0.395272	-0.265057	0.356168	-0.399061	-0.418004	-0.371716	0.355628	0.464944	0.505559	0.464491	0.453435	0.545644	-0.14691	0.505064	0.359636	-0.417814	0.390034	-0.283191	0.509406
glycocholenate sulfate*	-0.296937	0.508918	0.339798	0.486815	-0.309549	0.392037	-0.512977	0.423494	0.397641	0.543921	0.377644	-0.375718	0.482851	0.452599	-0.434173	0.459986	0.484606	0.467166	0.386044	0.369655	-0.39056	0.314483	-0.211848	0.446603	0.460668	0.451508	0.328477	0.26774	0.385925	0.322385	0.34436	-0.407344	0.336192	-0.622803	-0.384232	-0.377281	0.421137	0.454259	0.458186	0.377924	0.357051	0.338361	-0.325754	0.462831	0.214576	-0.398558	0.425625	-0.24988	0.454447
glycoursodeoxycholate	-0.13925	0.567555	0.34494	0.627932	-0.4276	0.545468	-0.386906	0.356539	0.598445	0.354053	0.46462	-0.221668	0.469215	0.487299	-0.219763	0.416205	0.357241	0.522599	0.431599	0.506412	-0.167845	0.428196	-0.340698	0.472394	0.60973	0.541074	0.49354	0.199331	0.45889	0.479285	0.404842	-0.318628	0.28565	-0.416875	-0.447868	-0.377116	0.322689	0.393498	0.531393	0.393135	0.489255	0.477957	-0.225562	0.494003	0.33205	-0.522333	0.466541	-0.279707	0.541186
guanosine	0.120186	-0.382833	-0.270023	-0.350087	0.260646	-0.226002	0.397682	-0.0699384	-0.327071	-0.447844	-0.218665	0.273883	-0.31146	-0.422276	0.202114	-0.188567	-0.125123	0.0217293	-0.340832	-0.28642	0.121238	-0.271496	0.232739	-0.174644	-0.503508	-0.407424	-0.344815	-0.356694	-0.357961	-0.25924	-0.212464	0.156476	-0.305082	0.325312	0.344824	0.271609	-0.16472	-0.259178	-0.223375	-0.349561	-0.42341	-0.269625	0.297203	-0.274701	-0.374356	0.45898	-0.225301	0.216249	-0.305772
hexenedioylcarnitine*	-0.525974	0.55798	0.140478	0.337323	-0.452462	0.284422	-0.339916	0.448022	0.225973	0.561537	0.458046	-0.543132	0.411096	0.429534	-0.364248	0.411615	0.44244	0.143087	0.604326	0.362901	-0.307016	0.390121	-0.290056	0.270303	0.324399	0.434255	0.363837	0.552719	0.334346	0.351381	0.432005	-0.226384	0.29834	-0.465637	-0.397431	-0.519463	0.450341	0.396248	0.196985	0.389384	0.552684	0.256832	-0.274401	0.481729	0.367867	-0.571082	0.252705	-0.383793	0.465603
histidine	-0.443813	0.242837	0.444034	0.397322	-0.447888	0.330605	-0.201371	0.324438	0.381374	0.407774	0.148938	-0.341314	0.122066	0.402588	-0.419852	0.508284	0.423127	0.360524	0.266504	0.193784	-0.397937	0.377086	-0.412554	0.57668	0.269832	0.383009	0.142504	0.436408	0.307052	0.193857	0.156633	-0.40417	0.42547	-0.399349	-0.232418	-0.479035	0.1756	0.33083	0.419392	0.455193	0.389289	0.225734	-0.286182	0.323448	0.31574	-0.289855	0.37989	-0.349148	0.506948
hypotaurine	0.0530511	-0.439075	-0.35111	-0.427902	0.339825	-0.31893	0.327303	-0.0563363	-0.303957	-0.30363	-0.115298	0.183753	-0.395767	-0.477516	0.311228	-0.122712	-0.127182	0.0251938	-0.319533	-0.198115	0.174743	-0.206598	0.158488	-0.300222	-0.367378	-0.391262	-0.405102	-0.207927	-0.388497	-0.323238	-0.224112	0.317699	-0.531279	0.403108	0.354429	0.323119	-0.275288	-0.138277	-0.19804	-0.308121	-0.316066	-0.405709	0.179868	-0.246276	-0.364223	0.44261	-0.324994	0.380358	-0.399298
mannose	-0.32794	0.464128	0.541595	0.563086	-0.662573	0.350651	-0.582206	0.141793	0.587016	0.417131	0.306815	-0.386085	0.467057	0.546021	-0.30988	0.309305	0.33062	0.372377	0.438401	0.351527	-0.287438	0.465345	-0.31064	0.356165	0.574972	0.540205	0.471152	0.39501	0.539484	0.382964	0.27902	-0.369741	0.509824	-0.545761	-0.413345	-0.609643	0.349688	0.333873	0.604061	0.430442	0.487235	0.383518	-0.384995	0.434554	0.487297	-0.558636	0.512865	-0.308865	0.502937
methylsuccinate	-0.512156	0.492403	0.301746	0.353388	-0.43076	0.294253	-0.480712	0.438171	0.312872	0.434217	0.506572	-0.460504	0.391138	0.432037	-0.213213	0.405943	0.53061	0.37494	0.460662	0.425088	-0.23862	0.389962	-0.301201	0.341016	0.499992	0.420057	0.315735	0.462743	0.351317	0.365882	0.308993	-0.310578	0.243309	-0.442036	-0.24924	-0.459457	0.316473	0.346596	0.32311	0.405376	0.457216	0.337842	-0.33416	0.542531	0.363645	-0.472249	0.283897	-0.19317	0.384657
myristoleate (14:1n5)	0.252412	-0.339849	-0.0854264	-0.298042	0.355435	-0.309431	0.234732	-0.0501974	-0.210239	-0.431402	-0.204399	0.455911	-0.261013	-0.420548	0.267068	-0.201963	-0.262403	0.138791	-0.473008	-0.215615	0.307559	-0.0620705	0.195736	-0.142373	-0.242272	-0.287314	-0.0587269	-0.356873	-0.28086	-0.322957	-0.44966	0.248125	-0.531777	0.267039	0.326361	0.43722	-0.370259	-0.149164	-0.115938	-0.384324	-0.411661	-0.269578	0.403064	-0.270369	-0.334852	0.454533	-0.241173	0.475421	-0.243335
N(1)-acetylspermine	0.449468	-0.461321	-0.409386	-0.436333	0.497868	-0.501179	0.371999	-0.339391	-0.489552	-0.504922	-0.414158	0.456186	-0.401097	-0.519508	0.45022	-0.627429	-0.569002	-0.342803	-0.572183	-0.434738	0.57024	-0.347193	0.482291	-0.595357	-0.446754	-0.515701	-0.280176	-0.414935	-0.377291	-0.34566	-0.458739	0.533595	-0.405011	0.416274	0.37826	0.541009	-0.354253	-0.532132	-0.564553	-0.44252	-0.563975	-0.310888	0.495424	-0.46815	-0.31043	0.523582	-0.454553	0.443801	-0.512197
N-6-trimethyllysine	0.375842	-0.49775	-0.352559	-0.464348	0.634806	-0.461843	0.38396	-0.355922	-0.53327	-0.403888	-0.434989	0.481362	-0.467793	-0.587016	0.446419	-0.388167	-0.465092	-0.389024	-0.502333	-0.536328	0.447163	-0.323576	0.378173	-0.45726	-0.424968	-0.506605	-0.359393	-0.396937	-0.417501	-0.414888	-0.470251	0.58144	-0.494797	0.41669	0.375263	0.611598	-0.526252	-0.524625	-0.527808	-0.404697	-0.516929	-0.369101	0.475497	-0.42629	-0.379472	0.57266	-0.581664	0.440226	-0.499456
N-acetylalanine	0.371223	-0.61645	-0.428147	-0.540408	0.553202	-0.487046	0.359508	-0.412652	-0.527586	-0.587081	-0.541507	0.418933	-0.569266	-0.660766	0.386115	-0.588721	-0.555305	-0.209745	-0.71742	-0.543314	0.370874	-0.449839	0.507928	-0.55157	-0.548336	-0.637072	-0.503187	-0.547618	-0.595155	-0.415898	-0.447146	0.465632	-0.470126	0.40166	0.456116	0.572931	-0.433848	-0.562131	-0.484201	-0.419803	-0.616387	-0.385694	0.518716	-0.494863	-0.358437	0.63331	-0.506664	0.574352	-0.640131
N-acetylaspartate (NAA)	0.177348	-0.447562	-0.346363	-0.553462	0.359125	-0.408941	0.429537	-0.229469	-0.501891	-0.500675	-0.383629	0.266991	-0.378904	-0.452285	0.0588845	-0.357681	-0.106712	-0.392254	-0.433791	-0.442585	0.083211	-0.220343	0.344897	-0.170813	-0.339851	-0.591129	-0.466908	-0.254878	-0.283573	-0.259776	-0.203465	0.147228	-0.22615	0.37005	0.544224	0.392849	-0.357054	-0.468867	-0.494353	-0.381103	-0.459006	-0.306526	0.435789	-0.191342	-0.147718	0.407738	-0.386753	0.337853	-0.40908
N-acetylglycine	0.347318	-0.385472	-0.459782	-0.424623	0.450689	-0.314647	0.176693	-0.42606	-0.444589	-0.385435	-0.444201	0.334356	-0.348547	-0.470756	0.354319	-0.480558	-0.470943	-0.304424	-0.440031	-0.51235	0.346364	-0.475634	0.467056	-0.504884	-0.316587	-0.536541	-0.336501	-0.443988	-0.394595	-0.314207	-0.273594	0.339349	-0.21947	0.175256	0.256061	0.452058	-0.279562	-0.425893	-0.530678	-0.31554	-0.47742	-0.228885	0.371941	-0.375439	-0.0796802	0.409025	-0.501204	0.426886	-0.483508
N-acetylmethionine	0.278341	-0.482733	-0.355273	-0.409103	0.409482	-0.341154	0.274826	-0.238529	-0.341595	-0.464822	-0.407101	0.391354	-0.352839	-0.509658	0.241647	-0.421612	-0.358437	-0.0608746	-0.615284	-0.414435	0.287006	-0.319623	0.403018	-0.357647	-0.473274	-0.516886	-0.336342	-0.408001	-0.414288	-0.355072	-0.392262	0.322636	-0.336955	0.304199	0.399084	0.445325	-0.344436	-0.448226	-0.351833	-0.409101	-0.556719	-0.268222	0.46701	-0.322737	-0.357567	0.545392	-0.310086	0.492679	-0.428908
N-acetylserine	0.156363	-0.48523	-0.359564	-0.345624	0.300768	-0.344679	0.209956	-0.347735	-0.425479	-0.387725	-0.436424	0.242208	-0.390439	-0.504115	0.233557	-0.442754	-0.315597	-0.187522	-0.50437	-0.409566	0.217239	-0.334812	0.366539	-0.408236	-0.433294	-0.508302	-0.522464	-0.327325	-0.403867	-0.235876	-0.285895	0.349089	-0.298266	0.265344	0.359403	0.348306	-0.271724	-0.482924	-0.309295	-0.265752	-0.491282	-0.261949	0.455475	-0.330167	-0.212399	0.469208	-0.401315	0.394168	-0.510549
N-acetyltaurine	0.2268	-0.481535	-0.530862	-0.546447	0.448267	-0.409621	0.329783	-0.230055	-0.605908	-0.461664	-0.28724	0.280679	-0.488293	-0.60337	0.200264	-0.377759	-0.34734	-0.344947	-0.44258	-0.378791	0.238382	-0.330875	0.35281	-0.418863	-0.472219	-0.616812	-0.395451	-0.435024	-0.487181	-0.290751	-0.191577	0.273977	-0.459384	0.497771	0.458743	0.491636	-0.499289	-0.349618	-0.507026	-0.468553	-0.506091	-0.30002	0.362459	-0.345336	-0.296849	0.537243	-0.537833	0.404724	-0.577838
N-acetylthreonine	0.211938	-0.458176	-0.454805	-0.438808	0.405888	-0.420029	0.270218	-0.130095	-0.49896	-0.407981	-0.3562	0.284294	-0.383099	-0.606515	0.31235	-0.499779	-0.327033	-0.164674	-0.543285	-0.360063	0.306318	-0.254249	0.432937	-0.439452	-0.516012	-0.612473	-0.496774	-0.397955	-0.451835	-0.250772	-0.298386	0.344044	-0.467722	0.343821	0.451896	0.439869	-0.389287	-0.506752	-0.440663	-0.344594	-0.527821	-0.307956	0.445822	-0.201996	-0.255271	0.458814	-0.448789	0.417058	-0.505225
N-acetylvaline	0.308955	-0.507919	-0.293722	-0.423759	0.468865	-0.374731	0.286896	-0.358919	-0.411757	-0.529596	-0.466673	0.380817	-0.375732	-0.455288	0.285691	-0.534958	-0.422148	-0.126553	-0.657364	-0.435368	0.225857	-0.488971	0.386179	-0.441821	-0.430724	-0.526382	-0.396474	-0.499548	-0.44414	-0.371834	-0.411278	0.317019	-0.311657	0.263268	0.400688	0.508239	-0.253585	-0.438586	-0.392777	-0.457406	-0.615388	-0.32176	0.411052	-0.41857	-0.25426	0.582055	-0.27219	0.500543	-0.519664
N-formylmethionine	0.280092	-0.435656	-0.440376	-0.396999	0.308969	-0.310716	0.39085	-0.430851	-0.388523	-0.360212	-0.381481	0.233515	-0.295378	-0.512449	0.270481	-0.535385	-0.405067	-0.368407	-0.501456	-0.328487	0.314512	-0.411385	0.40592	-0.52179	-0.458922	-0.555534	-0.539391	-0.458535	-0.465689	-0.340988	-0.154118	0.430319	-0.232472	0.417715	0.358508	0.335033	-0.414272	-0.628508	-0.457104	-0.231542	-0.379685	-0.277948	0.459539	-0.333563	-0.234826	0.30444	-0.358715	0.231371	-0.472537
N1-Methyl-2-pyridone-5-carboxamide	-0.358735	0.512111	0.207909	0.476194	-0.521964	0.350111	-0.304839	0.457391	0.408151	0.410845	0.456845	-0.446043	0.375121	0.614236	-0.269347	0.316014	0.472948	0.262084	0.553999	0.468075	-0.261969	0.350059	-0.349508	0.336717	0.325879	0.433211	0.331641	0.329558	0.406638	0.483781	0.473727	-0.418593	0.315771	-0.339369	-0.288756	-0.556908	0.415409	0.415343	0.404658	0.352135	0.441218	0.392268	-0.349543	0.482839	0.3653	-0.420327	0.519443	-0.442688	0.482599
N2,N2-dimethylguanosine	0.376107	-0.331869	-0.255825	-0.251863	0.299772	-0.205261	0.242962	-0.162921	-0.10933	-0.197906	-0.252433	0.452216	-0.295395	-0.460401	0.25019	-0.243593	-0.325759	0.0372276	-0.508245	-0.340084	0.452692	-0.130889	0.457236	-0.278707	-0.427665	-0.356229	-0.166943	-0.333839	-0.213359	-0.303771	-0.339866	0.294993	-0.279025	0.29184	0.220669	0.311187	-0.337079	-0.404171	-0.18138	-0.289571	-0.410134	-0.192717	0.37608	-0.301189	-0.466058	0.448498	-0.118139	0.323796	-0.183354
N6-acetyllysine	0.151345	-0.467468	-0.235422	-0.431072	0.492043	-0.422191	0.211304	-0.28842	-0.468388	-0.362223	-0.554716	0.367636	-0.459697	-0.52413	0.179917	-0.400764	-0.369412	-0.195784	-0.577686	-0.500089	0.223008	-0.211515	0.377055	-0.255514	-0.461113	-0.460976	-0.376552	-0.373682	-0.3613	-0.377608	-0.47832	0.253185	-0.14908	0.210843	0.376543	0.411266	-0.248087	-0.311447	-0.35864	-0.387334	-0.514411	-0.436829	0.314822	-0.390441	-0.279229	0.548106	-0.433544	0.439662	-0.513249
ophthalmate	-0.470687	0.322459	0.347173	0.452463	-0.488162	0.249272	-0.366533	0.309137	0.446804	0.316139	0.204439	-0.442223	0.212461	0.575559	-0.218499	0.324244	0.383372	0.354631	0.355173	0.316184	-0.315379	0.371216	-0.433063	0.373577	0.387631	0.388346	0.184696	0.314185	0.32172	0.371402	0.202937	-0.335347	0.408023	-0.447039	-0.332631	-0.583232	0.323266	0.318358	0.451762	0.432432	0.411889	0.273202	-0.331456	0.508463	0.51864	-0.47683	0.41758	-0.35072	0.477504
oxaloacetate	-0.458473	0.272921	0.295638	0.333366	-0.337444	0.16121	-0.586474	0.209387	0.278289	0.419636	0.224991	-0.315376	0.362157	0.299148	-0.156335	0.40606	0.345373	0.448728	0.2033	0.282202	-0.214019	0.301116	-0.218065	0.423737	0.292083	0.324951	0.239164	0.244122	0.3184	0.243029	0.0534654	-0.19879	0.138032	-0.38944	-0.149089	-0.49081	0.269471	0.371518	0.325469	0.26397	0.212695	0.184198	-0.363975	0.360881	0.303139	-0.300229	0.26601	-0.232342	0.358871
palmitoleoyl sphingomyelin*	0.354999	-0.182338	-0.248738	-0.163516	0.487694	-0.220755	0.0653593	-0.317974	-0.326231	-0.193502	-0.226927	0.286318	-0.126887	-0.232848	0.526079	-0.389025	-0.437226	-0.178929	-0.215699	-0.0663822	0.375836	-0.359566	0.40445	-0.408247	-0.206905	-0.250539	-0.188681	-0.447748	-0.308759	-0.142792	-0.332946	0.445331	-0.326603	0.296447	0.141253	0.413639	-0.158291	-0.205078	-0.375791	-0.151792	-0.315294	-0.174157	0.260221	-0.170872	-0.061765	0.212173	-0.354969	0.200933	-0.374449
palmitoyl sphingomyelin	0.246345	-0.337665	-0.407096	-0.362926	0.416241	-0.264932	0.22166	-0.252563	-0.460212	-0.368632	-0.245201	0.224264	-0.225817	-0.285667	0.383463	-0.327961	-0.237732	-0.267183	-0.253466	-0.184471	0.15341	-0.452651	0.233951	-0.292749	-0.256355	-0.421465	-0.372888	-0.368896	-0.359674	-0.201065	-0.0980629	0.275138	-0.445791	0.362389	0.509631	0.418642	-0.181792	-0.283849	-0.401729	-0.313092	-0.412366	-0.238676	0.243143	-0.155126	-0.135946	0.371479	-0.332304	0.400191	-0.51453
palmitoyl-arachidonoyl-glycerophosphocholine (1)*	-0.195606	0.55151	0.150349	0.469953	-0.404333	0.428135	-0.418561	0.302036	0.381088	0.490419	0.374452	-0.313435	0.334526	0.445608	-0.117696	0.22659	0.254104	0.295032	0.410733	0.444665	-0.0965616	0.26591	-0.164802	0.254663	0.438125	0.42018	0.381203	0.307183	0.316217	0.460443	0.342322	-0.312316	0.367089	-0.381174	-0.306322	-0.368852	0.419735	0.338782	0.17742	0.357405	0.418911	0.36114	-0.276703	0.481523	0.509007	-0.453453	0.422721	-0.367781	0.361585
palmitoyl-arachidonoyl-glycerophosphocholine (2)*	-0.19262	0.504973	0.261565	0.508495	-0.406385	0.454289	-0.48724	0.190791	0.369187	0.393722	0.31727	-0.274437	0.368448	0.52081	-0.160124	0.184952	0.245123	0.285152	0.381729	0.406403	-0.189075	0.229513	-0.20749	0.302376	0.394699	0.427958	0.414265	0.262895	0.3857	0.464226	0.242142	-0.445785	0.519268	-0.446567	-0.349839	-0.422406	0.409905	0.394971	0.258173	0.294434	0.368417	0.3892	-0.452113	0.359298	0.499946	-0.416472	0.403379	-0.338042	0.358863
palmitoyl-oleoyl-glycerophosphoglycerol (2)*	0.0283112	-0.316864	-0.260139	-0.429361	0.185899	-0.381577	0.171764	-0.32987	-0.551559	-0.257269	-0.327506	0.0483657	-0.1863	-0.371703	0.131504	-0.251359	-0.175171	-0.46361	-0.127148	-0.415526	-0.01028	-0.255913	0.338934	-0.338659	-0.269736	-0.449512	-0.354186	-0.151713	-0.286126	-0.210077	-0.173868	0.156797	-0.182046	0.179197	0.424189	0.240203	-0.245344	-0.301049	-0.316126	-0.307734	-0.259085	-0.245251	0.249819	-0.245146	-0.00148883	0.22057	-0.495141	0.231571	-0.471121
palmitoyl-palmitoyl-glycerophosphocholine (1)*	-0.0202832	-0.286157	-0.374176	-0.486808	0.32116	-0.573776	0.294027	-0.132915	-0.478524	-0.272651	-0.267596	0.150508	-0.295608	-0.447488	0.249972	-0.213738	-0.126274	-0.372277	-0.360128	-0.357377	0.162546	-0.0441802	0.248139	-0.405748	-0.255651	-0.532894	-0.348425	-0.315369	-0.283556	-0.219573	-0.244432	0.276192	-0.397938	0.231609	0.309262	0.29466	-0.358313	-0.311316	-0.410391	-0.423395	-0.348828	-0.32564	0.219506	-0.0153539	-0.0643698	0.150015	-0.335043	0.170114	-0.357645
palmitoyl-palmitoyl-glycerophosphocholine (2)*	-0.0827356	-0.351839	-0.400605	-0.528309	0.302284	-0.544745	0.277971	-0.0563497	-0.525504	-0.322858	-0.225924	0.20774	-0.29143	-0.441814	0.214843	-0.180705	-0.0247993	-0.399655	-0.307546	-0.293463	0.0596794	-0.0842055	0.189048	-0.323474	-0.358121	-0.564891	-0.377481	-0.197945	-0.252782	-0.153412	-0.355531	0.216045	-0.305338	0.308572	0.327905	0.274848	-0.266252	-0.278228	-0.396126	-0.49941	-0.436939	-0.303214	0.186369	-0.00198129	-0.143306	0.249973	-0.361412	0.22816	-0.380879
phenylacetylglutamine	-0.245301	0.340537	0.291602	0.587287	-0.444971	0.509633	-0.287857	0.100649	0.3505	0.273522	0.199352	-0.319004	0.491372	0.49346	-0.264681	0.255277	0.228416	0.294037	0.392348	0.302931	-0.223373	0.0216836	-0.344256	0.338942	0.265025	0.354085	0.241446	0.102589	0.356516	0.347453	0.357773	-0.343336	0.293174	-0.396895	-0.142574	-0.514687	0.27937	0.234257	0.387691	0.26207	0.258295	0.362122	-0.370777	0.291841	0.415846	-0.300439	0.440807	-0.396682	0.36459
pregn steroid monosulfate*	-0.255805	0.484962	0.0837199	0.395468	-0.312617	0.322006	-0.206706	0.495244	0.320892	0.459025	0.433054	-0.312814	0.507439	0.412852	-0.285346	0.393512	0.484729	0.185379	0.433061	0.46263	-0.197827	0.235675	-0.267174	0.291709	0.215306	0.354802	0.232764	0.392267	0.452547	0.374266	0.387855	-0.221142	0.162931	-0.316792	-0.300593	-0.34229	0.374862	0.304636	0.226959	0.350397	0.315736	0.376455	-0.240359	0.498811	0.147884	-0.407932	0.346657	-0.418557	0.50159
proline	0.135704	-0.478806	-0.461656	-0.486439	0.382623	-0.362729	0.40669	-0.298048	-0.455573	-0.273742	-0.378337	0.178652	-0.375764	-0.600325	0.181964	-0.456828	-0.448611	-0.2049	-0.653622	-0.413723	0.324457	-0.424378	0.255656	-0.535084	-0.550777	-0.498058	-0.430603	-0.288464	-0.538302	-0.487952	-0.203153	0.498994	-0.305598	0.363542	0.356368	0.337562	-0.251596	-0.480723	-0.504584	-0.393374	-0.4149	-0.411631	0.290537	-0.356533	-0.473054	0.381794	-0.392065	0.397388	-0.489673
propionylcarnitine	-0.425313	0.418852	0.449536	0.53507	-0.583403	0.376156	-0.359883	0.26183	0.471625	0.340194	0.328962	-0.422013	0.424314	0.562862	-0.377771	0.465179	0.48047	0.389057	0.492695	0.438757	-0.474369	0.315719	-0.389725	0.485665	0.468198	0.480937	0.330612	0.293309	0.459499	0.419543	0.333412	-0.396852	0.349912	-0.498564	-0.233997	-0.602827	0.398291	0.498697	0.58288	0.502611	0.435532	0.316578	-0.28204	0.452509	0.492659	-0.412759	0.50734	-0.418607	0.493451
S-methylglutathione	-0.49141	0.386463	0.390998	0.44096	-0.359488	0.261209	-0.227321	0.289425	0.301646	0.493563	0.130987	-0.406186	0.320553	0.585265	-0.561389	0.460818	0.426393	0.127218	0.415635	0.211466	-0.529866	0.322015	-0.429918	0.514889	0.275928	0.474505	0.213276	0.296209	0.37714	0.323539	0.286783	-0.585323	0.43611	-0.417632	-0.215199	-0.561908	0.442532	0.478341	0.413383	0.230996	0.382029	0.161499	-0.499391	0.325862	0.400223	-0.37405	0.570746	-0.616945	0.479391
stearoyl sphingomyelin	-0.324855	0.462649	0.401315	0.382823	-0.415576	0.499723	-0.504782	0.3748	0.484874	0.406488	0.52481	-0.26218	0.351745	0.401859	-0.302588	0.546828	0.600229	0.439717	0.548488	0.361027	-0.438435	0.41415	-0.352606	0.622671	0.470395	0.461283	0.454123	0.418408	0.484132	0.350237	0.262053	-0.51193	0.293845	-0.460406	-0.174948	-0.422052	0.3367	0.558187	0.517204	0.262721	0.375208	0.236378	-0.449212	0.462257	0.311762	-0.299083	0.386685	-0.203734	0.392639
stearoyl-oleoyl-glycerophosphoserine (1)*	0.11555	-0.48871	-0.456367	-0.348791	0.30013	-0.378582	0.204785	-0.369849	-0.542636	-0.493111	-0.430169	0.113993	-0.258718	-0.416912	0.291009	-0.34319	-0.318034	-0.266638	-0.36872	-0.328144	0.0866106	-0.410177	0.315349	-0.361568	-0.371921	-0.578639	-0.554413	-0.537861	-0.414346	-0.209073	-0.0341846	0.209106	-0.324315	0.392463	0.442279	0.279609	-0.40421	-0.403318	-0.35148	-0.25204	-0.457256	-0.161646	0.247279	-0.193744	-0.107061	0.29606	-0.360859	0.274228	-0.527213
succinylcarnitine	-0.47878	0.495749	0.38246	0.434413	-0.597621	0.273475	-0.446621	0.346718	0.448785	0.480925	0.396592	-0.471677	0.507363	0.602738	-0.518327	0.470513	0.58895	0.24414	0.47688	0.430464	-0.495729	0.490005	-0.407777	0.488663	0.464278	0.466146	0.356835	0.442028	0.528875	0.376695	0.348747	-0.406076	0.447041	-0.477631	-0.297347	-0.632739	0.351737	0.371206	0.483446	0.364849	0.46696	0.320938	-0.325825	0.595884	0.492245	-0.561672	0.516128	-0.434661	0.626053
taurine	0.0617055	-0.498683	-0.522093	-0.504605	0.330893	-0.492398	0.308369	-0.253716	-0.512373	-0.467818	-0.289908	0.109379	-0.377505	-0.51359	0.213917	-0.394681	-0.356007	-0.278942	-0.439412	-0.22091	0.112265	-0.354864	0.189565	-0.478361	-0.466485	-0.58951	-0.511753	-0.360937	-0.44778	-0.268209	-0.101095	0.304586	-0.501854	0.50593	0.500519	0.305986	-0.357822	-0.406747	-0.386939	-0.441563	-0.41572	-0.373242	0.251089	-0.224493	-0.217014	0.3773	-0.385378	0.290056	-0.561351
taurochenodeoxycholate	-0.317205	0.589826	0.254433	0.620501	-0.509888	0.501004	-0.442647	0.691855	0.584334	0.438166	0.603885	-0.332378	0.526261	0.52383	-0.31245	0.523348	0.630458	0.592914	0.535555	0.56453	-0.284172	0.540445	-0.347219	0.590543	0.412816	0.500559	0.510178	0.403009	0.49059	0.570984	0.423694	-0.497691	0.195426	-0.500665	-0.443678	-0.468194	0.458379	0.447187	0.506833	0.292569	0.4209	0.47029	-0.24328	0.599541	0.233483	-0.416283	0.511349	-0.417578	0.603816
taurocholate	-0.280111	0.59206	0.326369	0.710381	-0.532835	0.635361	-0.441	0.571364	0.536012	0.490355	0.580305	-0.357555	0.494072	0.564563	-0.398253	0.512015	0.528716	0.548549	0.53244	0.611577	-0.287631	0.43557	-0.379167	0.592396	0.539267	0.552355	0.546998	0.371034	0.442674	0.603597	0.453704	-0.448342	0.352236	-0.448929	-0.392852	-0.469452	0.442974	0.532222	0.530673	0.393302	0.46246	0.53012	-0.266059	0.582801	0.326502	-0.412293	0.476044	-0.351018	0.568129
tauroursodeoxycholate	-0.137341	0.526768	0.172588	0.532299	-0.497771	0.467619	-0.258622	0.47446	0.429613	0.327748	0.463786	-0.306325	0.509909	0.463183	-0.408197	0.406254	0.418755	0.375708	0.445728	0.481578	-0.222221	0.431534	-0.363155	0.417648	0.464936	0.434308	0.470257	0.276019	0.387206	0.528023	0.520099	-0.405655	0.237043	-0.36036	-0.37167	-0.388406	0.306872	0.359618	0.449365	0.269311	0.508612	0.4633	-0.174338	0.519672	0.372827	-0.482438	0.356	-0.32203	0.525718
threonine	0.242752	-0.518484	-0.267498	-0.408508	0.359561	-0.311877	0.403166	-0.146604	-0.320434	-0.297776	-0.422695	0.443049	-0.463826	-0.496588	0.116775	-0.185738	-0.268662	-0.0908312	-0.59172	-0.510281	0.28396	-0.208021	0.248485	-0.20356	-0.463422	-0.434449	-0.241611	-0.258473	-0.360432	-0.321773	-0.342575	0.221233	-0.327503	0.373532	0.339981	0.364433	-0.277478	-0.343011	-0.278569	-0.48376	-0.479843	-0.34583	0.353039	-0.338472	-0.410711	0.586834	-0.279049	0.369813	-0.281444
thymine	0.336503	-0.441198	-0.337188	-0.399252	0.367847	-0.207122	0.38057	-0.206341	-0.333705	-0.256038	-0.280329	0.459225	-0.417102	-0.570228	0.140246	-0.334243	-0.237232	-0.158112	-0.524235	-0.410692	0.395912	-0.233304	0.4106	-0.334555	-0.36323	-0.449248	-0.260745	-0.265128	-0.356891	-0.36617	-0.287279	0.275089	-0.221079	0.29884	0.382817	0.474633	-0.362502	-0.347413	-0.362875	-0.286184	-0.463213	-0.327676	0.441632	-0.422853	-0.474042	0.570266	-0.369093	0.527007	-0.395636
trans-4-hydroxyproline	0.250451	-0.512129	-0.138166	-0.376946	0.366969	-0.294834	0.371734	-0.226537	-0.286888	-0.40956	-0.428842	0.307063	-0.404963	-0.432278	0.0765933	-0.209844	-0.226623	-0.0543851	-0.541289	-0.416363	0.0955887	-0.207295	0.156787	-0.0907575	-0.322067	-0.377391	-0.334191	-0.214573	-0.312819	-0.383468	-0.220607	0.123021	-0.292101	0.243264	0.437264	0.361548	-0.402635	-0.258593	-0.188134	-0.188746	-0.350795	-0.320888	0.271771	-0.329397	-0.323467	0.448238	-0.351041	0.441403	-0.318111
tyrosine	0.25802	-0.479922	-0.273556	-0.37908	0.348469	-0.428926	0.163404	-0.15784	-0.248734	-0.32253	-0.334277	0.389359	-0.378039	-0.575272	0.279874	-0.391747	-0.377152	0.0890454	-0.673785	-0.34147	0.357663	-0.188003	0.384543	-0.406873	-0.429276	-0.459409	-0.271142	-0.355608	-0.3773	-0.34707	-0.407031	0.410495	-0.420414	0.277314	0.340335	0.373892	-0.250784	-0.476152	-0.221055	-0.435478	-0.512212	-0.375464	0.453196	-0.253806	-0.443464	0.523781	-0.272543	0.495171	-0.414849
xylitol	-0.275192	0.480194	0.396071	0.473452	-0.504819	0.377162	-0.361868	0.217553	0.617802	0.518189	0.360905	-0.391744	0.322563	0.375101	-0.285743	0.311911	0.215067	0.445752	0.36194	0.364475	-0.150739	0.350219	-0.223303	0.226321	0.428321	0.492726	0.373695	0.318073	0.374332	0.270446	0.313203	-0.18077	0.285172	-0.401921	-0.335145	-0.520913	0.386963	0.294397	0.494163	0.361762	0.505298	0.200409	-0.274129	0.403442	0.319733	-0.444416	0.572616	-0.426897	0.406672
[truncated: 456 more columns]

## Sheet: SupplTable 2 Tissue_Met
Supplementary Table S2 Metabolite classes and subclasses of 78 tissue metabolites identified by correlation analysis between tumor tissue gene expression and tumor tissue metabolites
Tissue Metabolite	Metabolite Class	Metabolite Subclass
3-methylglutarylcarnitine (1)	Amino Acid	Lysine Metabolism
3-methylglutarylcarnitine (2)	Amino Acid	Lysine Metabolism
alpha-hydroxyisovaleroyl carnitine*	Amino Acid	Leucine, Isoleucine and Valine Metabolism
arginine	Amino Acid	Urea cycle; Arginine and Proline Metabolism
aspartate	Amino Acid	Alanine and Aspartate Metabolism
glutamate	Amino Acid	Glutamate Metabolism
glutarylcarnitine (C5)	Amino Acid	Lysine Metabolism
histidine	Amino Acid	Histidine Metabolism
hypotaurine	Amino Acid	Methionine, Cysteine, SAM and Taurine Metabolism
methylsuccinate	Amino Acid	Leucine, Isoleucine and Valine Metabolism
N(1)-acetylspermine	Amino Acid	Polyamine Metabolism
N-6-trimethyllysine	Amino Acid	Lysine Metabolism
N-acetylalanine	Amino Acid	Alanine and Aspartate Metabolism
N-acetylaspartate (NAA)	Amino Acid	Alanine and Aspartate Metabolism
N-acetylglycine	Amino Acid	Glycine, Serine and Threonine Metabolism
N-acetylmethionine	Amino Acid	Methionine, Cysteine, SAM and Taurine Metabolism
N-acetylserine	Amino Acid	Glycine, Serine and Threonine Metabolism
N-acetyltaurine	Amino Acid	Methionine, Cysteine, SAM and Taurine Metabolism
N-acetylthreonine	Amino Acid	Glycine, Serine and Threonine Metabolism
N-acetylvaline	Amino Acid	Leucine, Isoleucine and Valine Metabolism
N-formylmethionine	Amino Acid	Methionine, Cysteine, SAM and Taurine Metabolism
N6-acetyllysine	Amino Acid	Lysine Metabolism
ophthalmate	Amino Acid	Glutathione Metabolism
phenylacetylglutamine	Amino Acid	Phenylalanine and Tyrosine Metabolism
proline	Amino Acid	Urea cycle; Arginine and Proline Metabolism
S-methylglutathione	Amino Acid	Glutathione Metabolism
taurine	Amino Acid	Methionine, Cysteine, SAM and Taurine Metabolism
threonine	Amino Acid	Glycine, Serine and Threonine Metabolism
trans-4-hydroxyproline	Amino Acid	Urea cycle; Arginine and Proline Metabolism
tyrosine	Amino Acid	Phenylalanine and Tyrosine Metabolism
glucose	Carbohydrate	Glycolysis, Gluconeogenesis, and Pyruvate Metabolism
glucuronate	Carbohydrate	Aminosugar Metabolism
mannose	Carbohydrate	Fructose, Mannose and Galactose Metabolism
xylitol	Carbohydrate	Pentose Metabolism
N1-Methyl-2-pyridone-5-carboxamide	Cofactors and Vitamins	Nicotinate and Nicotinamide Metabolism
citrate	Energy	TCA Cycle
fumarate	Energy	TCA Cycle
oxaloacetate	Energy	TCA Cycle
succinylcarnitine	Energy	TCA Cycle
2-hydroxyglutarate	Lipid	Fatty Acid, Dicarboxylate
2-palmitoleoylglycerophosphocholine*	Lipid	Lysolipid
4-androsten-3beta,17beta-diol monosulfate (1)	Lipid	Steroid
5-dodecenoate (12:1n7)	Lipid	Medium Chain Fatty Acid
docosadienoate (22:2n6)	Lipid	Polyunsaturated Fatty Acid (n3 and n6)
eicosenoate (20:1n9 or 11)	Lipid	Long Chain Fatty Acid
erucate (22:1n9)	Lipid	Long Chain Fatty Acid
glycerol 3-phosphate (G3P)	Lipid	Glycerolipid Metabolism
glycerophosphorylcholine (GPC)	Lipid	Phospholipid Metabolism
glycochenodeoxycholate	Lipid	Primary Bile Acid Metabolism
glycocholate	Lipid	Primary Bile Acid Metabolism
glycocholenate sulfate*	Lipid	Secondary Bile Acid Metabolism
glycoursodeoxycholate	Lipid	Secondary Bile Acid Metabolism
hexenedioylcarnitine*	Lipid	Fatty Acid Metabolism(Acyl Carnitine)
myristoleate (14:1n5)	Lipid	Long Chain Fatty Acid
palmitoleoyl sphingomyelin*	Lipid	Sphingolipid Metabolism
palmitoyl sphingomyelin	Lipid	Sphingolipid Metabolism
palmitoyl-arachidonoyl-glycerophosphocholine (1)*	Lipid	Lysolipid
palmitoyl-arachidonoyl-glycerophosphocholine (2)*	Lipid	Lysolipid
palmitoyl-oleoyl-glycerophosphoglycerol (2)*	Lipid	Lysolipid
palmitoyl-palmitoyl-glycerophosphocholine (1)*	Lipid	Lysolipid
palmitoyl-palmitoyl-glycerophosphocholine (2)*	Lipid	Lysolipid
pregn steroid monosulfate*	Lipid	Steroid
propionylcarnitine	Lipid	Fatty Acid Metabolism (also BCAA Metabolism)
stearoyl sphingomyelin	Lipid	Sphingolipid Metabolism
stearoyl-oleoyl-glycerophosphoserine (1)*	Lipid	Lysolipid
taurochenodeoxycholate	Lipid	Primary Bile Acid Metabolism
taurocholate	Lipid	Primary Bile Acid Metabolism
tauroursodeoxycholate	Lipid	Secondary Bile Acid Metabolism
2'-deoxyguanosine	Nucleotide	Purine Metabolism, Guanine containing
2'-deoxyinosine	Nucleotide	Purine Metabolism, (Hypo)Xanthine/Inosine containing
3-ureidopropionate	Nucleotide	Pyrimidine Metabolism, Uracil containing
5,6-dihydrothymine	Nucleotide	Pyrimidine Metabolism, Thymine containing
5,6-dihydrouracil	Nucleotide	Pyrimidine Metabolism, Uracil containing
7-methylguanine	Nucleotide	Purine Metabolism, Guanine containing
guanosine	Nucleotide	Purine Metabolism, Guanine containing
N2,N2-dimethylguanosine	Nucleotide	Purine Metabolism, Guanine containing
thymine	Nucleotide	Pyrimidine Metabolism, Thymine containing
gamma-glutamylmethionine	Peptide	Gamma-glutamyl Amino Acid

## Sheet: SupplTable 3 Tumor_Specific_Met
Supplementary Table S3 Metabolite classes and subclasses of 40 tumor-specific tissue metabolites identified by paired t-test between tumor and adjacent non-tumor tissue metabolites
Tumor-specific Tissue Metabolite	Metabolite Class	Metabolite Subclass
3-methylglutarylcarnitine (1)	Amino Acid	Lysine Metabolism
3-methylglutarylcarnitine (2)	Amino Acid	Lysine Metabolism
alpha-hydroxyisovaleroyl carnitine*	Amino Acid	Leucine, Isoleucine and Valine Metabolism
arginine	Amino Acid	Urea cycle; Arginine and Proline Metabolism
glutarylcarnitine (C5)	Amino Acid	Lysine Metabolism
methylsuccinate	Amino Acid	Leucine, Isoleucine and Valine Metabolism
N(1)-acetylspermine	Amino Acid	Polyamine Metabolism
N-acetylglycine	Amino Acid	Glycine, Serine and Threonine Metabolism
N-acetylserine	Amino Acid	Glycine, Serine and Threonine Metabolism
N-acetyltaurine	Amino Acid	Methionine, Cysteine, SAM and Taurine Metabolism
N-acetylvaline	Amino Acid	Leucine, Isoleucine and Valine Metabolism
N-formylmethionine	Amino Acid	Methionine, Cysteine, SAM and Taurine Metabolism
ophthalmate	Amino Acid	Glutathione Metabolism
phenylacetylglutamine	Amino Acid	Phenylalanine and Tyrosine Metabolism
S-methylglutathione	Amino Acid	Glutathione Metabolism
glucose	Carbohydrate	Glycolysis, Gluconeogenesis, and Pyruvate Metabolism
glucuronate	Carbohydrate	Aminosugar Metabolism
mannose	Carbohydrate	Fructose, Mannose and Galactose Metabolism
N1-Methyl-2-pyridone-5-carboxamide	Cofactors and Vitamins	Nicotinate and Nicotinamide Metabolism
fumarate	Energy	TCA Cycle
oxaloacetate	Energy	TCA Cycle
succinylcarnitine	Energy	TCA Cycle
2-palmitoleoylglycerophosphocholine*	Lipid	Lysolipid
4-androsten-3beta,17beta-diol monosulfate (1)	Lipid	Steroid
docosadienoate (22:2n6)	Lipid	Polyunsaturated Fatty Acid (n3 and n6)
glycerol 3-phosphate (G3P)	Lipid	Glycerolipid Metabolism
glycocholate	Lipid	Primary Bile Acid Metabolism
glycocholenate sulfate*	Lipid	Secondary Bile Acid Metabolism
glycoursodeoxycholate	Lipid	Secondary Bile Acid Metabolism
hexenedioylcarnitine*	Lipid	Fatty Acid Metabolism(Acyl Carnitine)
pregn steroid monosulfate*	Lipid	Steroid
propionylcarnitine	Lipid	Fatty Acid Metabolism (also BCAA Metabolism)
2'-deoxyguanosine	Nucleotide	Purine Metabolism, Guanine containing
2'-deoxyinosine	Nucleotide	Purine Metabolism, (Hypo)Xanthine/Inosine containing
3-ureidopropionate	Nucleotide	Pyrimidine Metabolism, Uracil containing
5,6-dihydrothymine	Nucleotide	Pyrimidine Metabolism, Thymine containing
5,6-dihydrouracil	Nucleotide	Pyrimidine Metabolism, Uracil containing
7-methylguanine	Nucleotide	Purine Metabolism, Guanine containing
thymine	Nucleotide	Pyrimidine Metabolism, Thymine containing
gamma-glutamylmethionine	Peptide	Gamma-glutamyl Amino Acid

## Sheet: SupplTable 4 Serum_Met
Supplementary Table S4 Metabolite calsses and subclasses of 75 serum metabolites identified by correlation analysis between 40 tumor-specific tissue metabolites and serum metabolites
Serum Metabolite	Metabolite Class	Metabolite subclass/Pathway
1,3,7-trimethylurate	Xenobiotics	Xanthine Metabolism
1,3-dimethylurate	Xenobiotics	Xanthine Metabolism
1,7-dimethylurate	Xenobiotics	Xanthine Metabolism
2-piperidinone	Xenobiotics	Food Component/Plant
4-ethylphenylsulfate	Xenobiotics	Benzoate Metabolism
4-methylcatechol sulfate	Xenobiotics	Benzoate Metabolism
daidzein sulfate (2)	Xenobiotics	Food Component/Plant
eugenol sulfate	Xenobiotics	Food Component/Plant
hydroquinone sulfate	Xenobiotics	Drug
gamma-glutamyl-2-aminobutyrate	Peptide	Gamma-glutamyl Amino Acid
gamma-glutamylmethionine	Peptide	Gamma-glutamyl Amino Acid
1-arachidonoylglycerophosphocholine (20:4n6)*	Lipid	lysoPC
1-linoleoylglycerophosphocholine (18:2n6)	Lipid	lysoPC
1-myristoylglycerol (1-monomyristin)	Lipid	MG
1-oleoylglycerophosphocholine (18:1)	Lipid	lysoPC
1-oleoylglycerophosphoinositol*	Lipid	PI
1-oleoylplasmenylethanolamine*	Lipid	PE
1-palmitoylglycerophosphocholine (16:0)	Lipid	lysoPC
1-palmitoylglycerophosphoglycerol*	Lipid	PG
2-aminoheptanoate	Lipid	Fatty Acid
2-methylmalonyl carnitine	Lipid	acylcarnitine
2-palmitoylglycerophosphocholine*	Lipid	lysoPC
2-stearoylglycerophosphocholine*	Lipid	lysoPC
3-carboxy-4-methyl-5-propyl-2-furanpropanoate (CMPF)	Lipid	Fatty Acid
5-pregnen-3b, 17-diol-20-one 3-sulfate	Lipid	Steroid
5alpha-androstan-3beta,17alpha-diol disulfate	Lipid	Steroid
butyrylcarnitine	Lipid	acylcarnitine
glycolithocholate	Lipid	bile acid
glycolithocholate sulfate*	Lipid	bile acid
lathosterol	Lipid	Sterol
laurylcarnitine	Lipid	acylcarnitine
linoleoylcarnitine*	Lipid	acylcarnitine
myristoleoylcarnitine*	Lipid	acylcarnitine
myristoylcarnitine	Lipid	acylcarnitine
N-palmitoyltaurine	Lipid	acylamide
oleoyl sphingomyelin	Lipid	Sphingolipid
oleoylcarnitine	Lipid	acylcarnitine
palmitoyl-linoleoyl-glycerophosphocholine (1)*	Lipid	PC
palmitoylcarnitine	Lipid	acylcarnitine
sphingosine 1-phosphate	Lipid	Sphingolipid
stearoyl-arachidonoyl-glycerophosphoethanolamine (1)*	Lipid	PE
stearoyl-linoleoyl-glycerophosphocholine (1)*	Lipid	PC
stearoyl-linoleoyl-glycerophosphoethanolamine (1)*	Lipid	PE
stearoylcarnitine	Lipid	acylcarnitine
valerate	Lipid	Fatty Acid
alpha-ketoglutarate	Energy	TCA Cycle
1-methylnicotinamide	Cofactors and Vitamins	Nicotinate and Nicotinamide Metabolism
alpha-CEHC glucuronide*	Cofactors and Vitamins	Tocopherol Metabolism
arabonate	Cofactors and Vitamins	Ascorbate and Aldarate Metabolism
N1-Methyl-2-pyridone-5-carboxamide	Cofactors and Vitamins	Nicotinate and Nicotinamide Metabolism
1,5-anhydroglucitol (1,5-AG)	Carbohydrate	Glycolysis, Gluconeogenesis, and Pyruvate Metabolism
arabinose	Carbohydrate	Pentose Metabolism
pyruvate	Carbohydrate	Glycolysis, Gluconeogenesis, and Pyruvate Metabolism
1-methylhistidine	Amino Acid	Histidine Metabolism
3-hydroxy-2-ethylpropionate	Amino Acid	Leucine, Isoleucine and Valine Metabolism
4-acetamidobutanoate	Amino Acid	Polyamine Metabolism
alanine	Amino Acid	Alanine and Aspartate Metabolism
alpha-ketobutyrate	Amino Acid	Methionine, Cysteine, SAM and Taurine Metabolism
betaine	Amino Acid	Glycine, Serine and Threonine Metabolism
cysteine s-sulfate	Amino Acid	Methionine, Cysteine, SAM and Taurine Metabolism
cystine	Amino Acid	Methionine, Cysteine, SAM and Taurine Metabolism
ethylmalonate	Amino Acid	Leucine, Isoleucine and Valine Metabolism
glutarylcarnitine (C5)	Amino Acid	Lysine Metabolism
imidazole propionate	Amino Acid	Histidine Metabolism
lysine	Amino Acid	Lysine Metabolism
N-acetyl-1-methylhistidine*	Amino Acid	Histidine Metabolism
N-acetylcitrulline	Amino Acid	Urea cycle; Arginine and Proline Metabolism
N2,N5-diacetylornithine	Amino Acid	Urea cycle; Arginine and Proline Metabolism
N2-acetyllysine	Amino Acid	Lysine Metabolism
p-cresol sulfate	Amino Acid	Phenylalanine and Tyrosine Metabolism
p-cresol-glucuronide*	Amino Acid	Phenylalanine and Tyrosine Metabolism
phenylacetate	Amino Acid	Phenylalanine and Tyrosine Metabolism
threonine	Amino Acid	Glycine, Serine and Threonine Metabolism
tyramine O-sulfate	Amino Acid	Phenylalanine and Tyrosine Metabolism
xanthurenate	Amino Acid	Tryptophan Metabolism
Abbreviation
lysoPC - Lysophosphatidylcholine
PC - Phosphatidylcholine
PG - Phosphatidylglycerol
PI - Phosphatidylinosine
PE - Phosphatidylethanolamine
MG - Monoacylglycerol

## Sheet: SupplTable 5 Pathway Comparison
Supplementary Table S5 Ingenuity Pathway Analysis results comparing between all Metabolic Gene clusters (MetGene-C1/C2, MetGene-C1/C3, and MetGene-C2/C3). The values presented are log10 of p-values of enrichment between cluster pairs.
Pathway	MetGene-C1/C2	MetGene-C1/C3	MetGene-C2/C3
LPS/IL-1 Mediated Inhibition of RXR Function	21.733	21.733	21.733
Fatty Acid β-oxidation I	12.9894	12.9894	12.9894
PXR/RXR Activation	12.747	12.747	12.747
Superpathway of Melatonin Degradation	12.5174	12.5174	12.5174
Xenobiotic Metabolism Signaling	12.5141	12.5141	12.5141
Nicotine Degradation II	12.2158	12.2158	12.2158
Acetone Degradation I (to Methylglyoxal)	11.9953	11.9953	11.9953
Estrogen Biosynthesis	11.2522	11.2522	11.2522
Melatonin Degradation I	11.0696	11.0696	11.0696
Serotonin Degradation	10.575	10.575	10.575
Bupropion Degradation	10.2889	10.2889	10.2889
Nicotine Degradation III	9.97103	9.97103	9.97103
Noradrenaline and Adrenaline Degradation	9.5902	9.5902	9.5902
Ethanol Degradation II	9.24535	9.24535	9.24535
FXR/RXR Activation	7.99347	7.99347	7.99347
Tryptophan Degradation III (Eukaryotic)	7.13768	7.13768	7.13768
Superpathway of Methionine Degradation	6.69831	6.69831	6.69831
Phenylalanine Degradation IV (Mammalian, via Side Chain)	5.51087	5.51087	5.51087
Urea Cycle	5.30027	5.30027	5.30027
Dopamine Degradation	4.91715	4.91715	4.91715
Glutaryl-CoA Degradation	4.91715	4.91715	4.91715
Bile Acid Biosynthesis, Neutral Pathway	4.91715	4.91715	4.91715
Ethanol Degradation IV	4.16393	4.16393	4.16393
Putrescine Degradation III	4.16393	4.16393	4.16393
Oxidative Ethanol Degradation III	3.72175	3.72175	3.72175
Tryptophan Degradation X (Mammalian, via Tryptamine)	3.67964	3.67964	3.67964
Superpathway of Citrulline Metabolism	3.67964	3.67964	3.67964
Valine Degradation I	3.49955	3.49955	3.49955
Retinoate Biosynthesis I	3.49955	3.49955	3.49955
Glycolysis I	3.49955	3.49955	3.49955
Histamine Degradation	3.49357	3.49357	3.49357
Histidine Degradation III	3.49357	3.49357	3.49357
Fatty Acid α-oxidation	3.22268	3.22268	3.22268
Stearate Biosynthesis I (Animals)	3.08947	3.08947	3.08947
Leucine Degradation I	3.08252	3.08252	3.08252
Histidine Degradation VI	3.02588	3.02588	3.02588
Methylglyoxal Degradation III	3.02588	3.02588	3.02588
Triacylglycerol Biosynthesis	2.95002	2.95002	2.95002
Fatty Acid β-oxidation III (Unsaturated, Odd Number)	2.95002	2.95002	2.95002
Phenylalanine Degradation I (Aerobic)	2.95002	2.95002	2.95002
Phenylethylamine Degradation I	2.95002	2.95002	2.95002
Isoleucine Degradation I	2.86358	2.86358	2.86358
Mitochondrial L-carnitine Shuttle Pathway	2.67967	2.67967	2.67967
Glycine Betaine Degradation	2.55494	2.55494	2.55494
Ketogenesis	2.55494	2.55494	2.55494
Adenosine Nucleotides Degradation II	2.43835	2.43835	2.43835
Glycogen Biosynthesis II (from UDP-D-Glucose)	2.43835	2.43835	2.43835
Glycogen Degradation II	2.43835	2.43835	2.43835
Pregnenolone Biosynthesis	2.36152	2.36152	2.36152
Fatty Acid Activation	2.36152	2.36152	2.36152
Guanosine Nucleotides Degradation III	2.10674	2.10674	2.10674
Urate Biosynthesis/Inosine 5'-phosphate Degradation	2.10674	2.10674	2.10674
Tyrosine Degradation I	2.10674	2.10674	2.10674
Arginine Biosynthesis IV	2.10674	2.10674	2.10674
Thyroid Hormone Metabolism II (via Conjugation and/or Degradation)	2.04657	2.04657	2.04657

## Sheet: SuppTable 6 Fisher's Exact Test
Supplementary Figure S6 Fisher’s Exact test results between clinical variables and identified subtypes
	Subtypes
	MetGene Cluster	TissueMet Cluster	SerumMet Cluster
Sex	0.908942	0.550179	0.586661
Age	0.755618	0.120374	0.960769
BMI	0.259256	0.172624	0.00361694
Diabetes	0.263401	0.588303	0.903644
CA_19	0.351404	0.124205	0.880465
AFP	0.000274674	0.353431	0.615007
Cirrhosis	0.778611	0.454583	0.741428
TNM	0.878308	0.82476	0.682641
HBV	0.781059	0.869847	0.489418
HCV	0.585155	0.916505	0.824823
OV	0.904311	0.323534	0.808777
Note:
Acronym	Full name	Categories
BMI	Body Mass Index	BMI <= 24; BMI > 24
CA_19	Cancer Antigen 19-9	CA-19 <= 37 U/ml; CA-19 > 37 U/ml
AFP	Alpha Fetoprotein	AFP <= 300 ng/ml; AFP > 300 ng/ml
TNM	TNM classification of of malignant tumors	Early stage I, II; Late stage IIIA, IIIB, IV
HBV	Hepatitis B virus infection status	HBV Positive; HBV Negative
HCV	Hepatitis C virus infection status	HCV Positive; HCV Negative
OV	Orpisthorchis viverrini (liver fluke) status	OV Positive; OV Negative
